# Supplementary material for: Novel and extendable genotyping system for human respiratory syncytial virus based on whole‐genome sequence analysis
Source: Influenza Other Respir Viruses. 2021 Dec 10;16(3):492–500. doi: 10.1111/irv.12936 (PMC8983899; doi:10.1111/irv.12936)
Supplement: Supplementary file 5 — Data S1. Supplementary Information. [file IRV-16-492-s004.csv]

RSV-A acession	RSV-A genotype	RSV-B acession	RSV-B genotype
KU316150	A.1	JN032115	B.5.6
KP258696	A.1	JN032116	B.5.7
KJ723468	A.1	JN032117	B.5
KP258715	A.1	JN032119	B.5
KU316093	A.1	JN032120	B.5.6
KP258704	A.1	JQ582843	B.5.2
KJ723473	A.2.1	JQ582844	B.5
KP258710	A.2.1	JX576729	B.5.6
KP258732	A.2.1	JX576730	B.5.6
KU316104	A.2.1	JX576731	B.5.6
KJ723462	A.2.1	JX576732	B.5
KJ723465	A.2.1	JX576733	B.5
KJ723490	A.2.1	JX576734	B.5.10
KP258711	A.2.1	JX576735	B.5.10
KP258728	A.2.1	JX576736	B.5.10
KJ723487	A.2.1	JX576737	B.5
KP258722	A.2.1	JX576738	B.5.9
KP258740	A.2.1	JX576739	B.5.3
KU316161	A.2.1	JX576740	B.5.7
KP258701	A.2.1	JX576741	B.5.10
MG642052	A.2.1	JX576742	B.5.3
MG642061	A.2.1	JX576743	B.5.7
JQ901448	A.2.2	JX576744	B.5.7
JQ901449	A.2.2	JX576745	B.5.9
JQ901450	A.2.2	JX576746	B.5.6
KJ627650	A.2.2	JX576747	B.5
KF973319	A.2.2	JX576748	B.5.7
KF973331	A.2.2	JX576749	B.5
KF973334	A.2.2	JX576750	B.5.4
KF973335	A.2.2	JX576751	B.5.6
KF973338	A.2.2	JX576752	B.5.4
KF973339	A.2.2	JX576753	B.5.6
KF973340	A.2.2	JX576754	B.5
KJ627653	A.2.2	JX576755	B.5
KJ627654	A.2.2	JX576756	B.5
KJ627655	A.2.2	JX576757	B.5.4
KJ627661	A.2.2	JX576758	B.5
KJ627662	A.2.2	JX576759	B.5
KJ627714	A.2.2	JX576760	B.5.2
MG027862	A.2.2	JX576761	B.5
JQ901456	A.2.2	JX576762	B.5
KF826827	A.2.2	KF530259	B.5
KF826828	A.2.2	KF530262	B.5.6
KJ627719	A.2.2	KF530266	B.5.6
KJ627720	A.2.2	KF640637	B.5
KJ627721	A.2.2	KF826822	B.5.6
KF826826	A.2.2	KF826825	B.5
JX015487	A.2.2	KF826829	B.5
KF826836	A.2.2	KF826839	B.5
KF826837	A.2.2	KF826842	B.5
KF530268	A.2.2	KF826843	B.5.3
KF826841	A.2.2	KF826844	B.5.3
KF826852	A.2.2	KF826845	B.5.3
KF826846	A.2.2	KF826851	B.5.7
KF826850	A.2.2	KF826853	B.4
KF826832	A.2.2	KF826858	B.5
MH760599	A.2.2	KF826859	B.5.6
KX765933	A.2.2	KF826860	B.5.6
KU950487	A.2.2	KJ627247	B.5.3
KJ672474	A.2.2	KJ627249	B.5
KJ672479	A.2.2	KJ627254	B.5.7
KX765891	A.2.2	KJ627277	B.5.3
MF001038	A.2.2	KJ627278	B.5
KJ627690	A.2.3	KJ627280	B.5
JQ901455	A.2.3	KJ627285	B.5.6
KJ627656	A.2.3	KJ627299	B.5
JX015485	A.2.3	KJ627302	B.5
KF530260	A.2.3	KJ627310	B.5
JX015488	A.2.3	KJ627317	B.5
KF826847	A.2.3	KJ627330	B.5
KF826854	A.2.3	KJ627331	B.5.7
KY967364	A.2.3	KJ627332	B.5.3
JX069802	A.2.4	KJ627340	B.5
JX069803	A.2.4	KJ627341	B.5
KJ627672	A.2.4	KJ627342	B.5
KJ627673	A.2.4	KJ627348	B.5.7
KJ627678	A.2.4	KJ627359	B.5.7
KJ627680	A.2.4	KJ627364	B.5.7
KJ627682	A.2.4	KJ672425	B.5.3
KJ627685	A.2.4	KJ672430	B.5.3
KJ627686	A.2.4	KJ672438	B.5.3
KJ627688	A.2.4	KJ672476	B.5.10
KJ627689	A.2.4	KJ672481	B.5.3
KJ627693	A.2.4	KJ723460	B.2
KJ627700	A.2.4	KJ723463	B.2
KJ627701	A.2.4	KJ723466	B.3
KJ627702	A.2.4	KJ723469	B.2
KJ627710	A.2.4	KJ723470	B.2
KJ627711	A.2.4	KJ723476	B.2
KM360090	A.2.4	KJ723477	B.2
KJ627651	A.2.4	KJ723479	B.1
KJ627652	A.2.4	KJ723480	B.2
KJ627657	A.2.4	KJ723481	B.2
KJ627658	A.2.4	KJ723482	B.2
KJ627663	A.2.4	KJ723484	B.3
KJ627670	A.2.4	KJ723485	NA
KJ627671	A.2.4	KJ939919	B.5
KJ627727	A.2.4	KJ939920	B.5.7
KJ627731	A.2.4	KJ939921	B.5.9
KJ627733	A.2.4	KJ939922	B.5
KJ627723	A.2.4	KJ939923	B.5.9
KJ627726	A.2.4	KJ939924	B.5.9
KJ641590	A.2.4	KJ939925	B.5.9
KJ643464	A.2.4	KJ939926	B.5.3
KJ643467	A.2.4	KJ939927	B.5.9
KJ643468	A.2.4	KJ939928	B.5.9
KJ643476	A.2.4	KJ939929	B.5
KJ643479	A.2.4	KJ939930	B.5.4
KJ643482	A.2.4	KJ939931	B.5.9
KJ643485	A.2.4	KJ939934	B.5.9
KJ643487	A.2.4	KM042393	B.5.3
KJ643489	A.2.4	KM517573	B.5.8
KJ643490	A.2.4	KP258698	B.2
KJ643492	A.2.4	KP258702	B.3
KJ643493	A.2.4	KP258705	B.3
KJ643496	A.2.4	KP258708	B.5.1
KJ643498	A.2.4	KP258712	B.2
KJ643499	A.2.4	KP258713	B.5.1
KJ643500	A.2.4	KP258714	B.2
KJ643502	A.2.4	KP258718	B.1
KJ643504	A.2.4	KP258720	B.3
KJ643505	A.2.4	KP258721	B.2
KJ643509	A.2.4	KP258724	B.5.2
KJ643513	A.2.4	KP258731	B.2
KJ643515	A.2.4	KP258735	B.2
KJ643516	A.2.4	KP258736	B.1
KJ643518	A.2.4	KP258738	NA
KJ643521	A.2.4	KP258739	B.5.1
KJ643522	A.2.4	KP258742	B.5.1
KJ643523	A.2.4	KP258745	B.5.1
KJ643529	A.2.4	KP317917	B.5.5
KJ643532	A.2.4	KP317922	B.4
KJ643533	A.2.4	KP317923	B.4
KJ643536	A.2.4	KP317925	B.5.4
KJ643540	A.2.4	KP317927	B.5.5
KJ643541	A.2.4	KP317928	B.5
KJ643544	A.2.4	KP317929	B.4
KJ643548	A.2.4	KP317932	B.5.5
KJ643551	A.2.4	KP317934	B.5.5
KJ643558	A.2.4	KP317938	B.5.5
KJ643559	A.2.4	KP317939	NA
KJ643560	A.2.4	KP317941	B.5.5
KJ643561	A.2.4	KP317945	B.5.5
KJ643562	A.2.4	KP317946	B.5.5
KJ643563	A.2.4	KP317952	B.5.5
KJ643565	A.2.4	KP317954	B.5.4
KJ643573	A.2.4	KP663729	B.5.8
KJ643575	A.2.4	KP663730	B.5.8
KJ643576	A.2.4	KP856961	NA
KJ643577	A.2.4	KP856963	NA
KJ643580	A.2.4	KP856965	NA
KJ643582	A.2.4	KP856966	B.5
KJ643584	A.2.4	KU316094	B.3
KJ643585	A.2.4	KU316095	NA
KJ643586	A.2.4	KU316097	NA
KJ643587	A.2.4	KU316100	B.5
KJ643588	A.2.4	KU316101	B.1
KP258737	A.3	KU316102	B.2
MG642034	A.3	KU316105	B.5
JF920062	A.3	KU316108	B.2
JF920065	A.3	KU316111	B.3
JX069801	A.3	KU316113	B.2
KP258743	A.3	KU316114	B.3
JF920057	A.4	KU316115	NA
JX069799	A.4	KU316116	NA
JQ901457	A.4	KU316117	B.3
JQ901458	A.4	KU316122	NA
JX015486	A.4	KU316127	B.2
KJ627327	A.4	KU316128	B.3
KJ627339	A.4	KU316129	B.2
KJ627321	A.4	KU316130	B.2
KJ627324	A.4	KU316132	B.2
KJ627366	A.4	KU316134	B.5.1
KJ627276	A.4	KU316136	NA
KJ627248	A.4	KU316144	B.2
KJ627289	A.4	KU316147	NA
KJ627314	A.4	KU316151	B.2
KJ627284	A.4	KU316156	B.3
KF826840	A.5.1	KU316158	B.5.1
JF920046	A.5.1	KU316159	B.3
JF920048	A.5.1	KU316163	B.3
KF530258	A.5.1	KU316172	B.5
KF826821	A.5.1	KU316173	B.2
JF920051	A.5.1	KU316175	B.2
JF920049	A.5.1	KU316177	B.1
JF920047	A.5.1	KU316181	B.2
JX015499	A.5.1	KU316182	B.2
KJ627369	A.5.1	KU839625	B.5.8
KJ627354	A.5.1	KU950457	B.5.4
KJ627274	A.5.1	KU950458	B.5.7
KJ627282	A.5.1	KU950461	B.5.10
KJ627266	A.5.1	KU950462	B.5.10
KJ627281	A.5.1	KU950463	B.5.10
KJ627338	A.5.1	KU950465	B.5.10
KJ627362	A.5.1	KU950466	B.5.10
KJ627293	A.5.1	KU950467	B.5.8
KJ627288	A.5.1	KU950471	B.5.10
MF001047	A.5.1	KU950476	B.5.10
KY654515	A.5.10	KU950477	B.5.10
KY654512	A.5.10	KU950478	B.5.10
KY654513	A.5.10	KU950481	B.5.10
KY654518	A.5.10	KU950482	B.5.10
MF614947	A.5.10	KU950484	B.5.3
KY654517	A.5.10	KU950488	B.5.10
KX765914	A.5.10	KU950489	B.5.3
KX765887	A.5.10	KU950494	B.5.10
KX765932	A.5.10	KU950495	B.5.10
KX765955	A.5.10	KU950496	B.5.10
KX765950	A.5.10	KU950497	B.5.10
KX765925	A.5.10	KU950500	B.5.3
KX765951	A.5.10	KU950503	B.5.10
KX765956	A.5.10	KU950504	B.5.10
MH760627	A.5.10	KU950508	B.5.10
MH760609	A.5.10	KU950510	B.5.10
MH290724	A.5.10	KU950512	B.5.10
KC731482	A.5.11	KU950514	B.5.10
MH181908	A.5.11	KU950515	B.5.10
MH181909	A.5.11	KU950516	B.5.10
MH181910	A.5.11	KU950517	B.5.10
MH181911	A.5.11	KU950526	B.5.10
MH181912	A.5.11	KU950530	B.5.10
MH181913	A.5.11	KU950532	B.5.10
MH181914	A.5.11	KU950534	B.5.10
MH181915	A.5.11	KU950535	B.5.10
MH181916	A.5.11	KU950539	B.5.10
MH181917	A.5.11	KU950542	B.5.10
MH181918	A.5.11	KU950543	B.5.10
MH181919	A.5.11	KU950547	B.5.10
MH181920	A.5.11	KU950548	B.5.10
MH181921	A.5.11	KU950552	B.5.10
MH181923	A.5.11	KU950553	B.5.10
MH181925	A.5.11	KU950555	B.5.10
MH181926	A.5.11	KU950558	B.5.10
MH181927	A.5.11	KU950559	B.5.10
MH181928	A.5.11	KU950562	B.5.10
MH181929	A.5.11	KU950565	B.5.10
MH181932	A.5.11	KU950568	B.5.10
KU950631	A.5.11	KU950569	B.5.7
KX655644	A.5.11	KU950571	B.5.10
MH181933	A.5.11	KU950574	B.5.4
MH181934	A.5.11	KU950576	B.5.3
MH181935	A.5.11	KU950577	B.5.10
MH181936	A.5.11	KU950578	B.5.10
MH181937	A.5.11	KU950580	B.5.10
MH181938	A.5.11	KU950582	B.5.10
MH181939	A.5.11	KU950584	B.5.9
MH181940	A.5.11	KU950586	B.5.10
MH181941	A.5.11	KU950587	B.5.8
MH181942	A.5.11	KU950588	B.5.10
MH181943	A.5.11	KU950589	B.5.10
MH181944	A.5.11	KU950591	B.5.10
MH181945	A.5.11	KU950593	B.5.10
MH181946	A.5.11	KU950599	B.5.10
MH181947	A.5.11	KU950601	B.5.10
MH181948	A.5.11	KU950602	B.5.3
MH181949	A.5.11	KU950603	B.5
MH181950	A.5.11	KU950604	B.5.8
MH181951	A.5.11	KU950605	B.5.10
MH181952	A.5.11	KU950606	B.5.10
MH181953	A.5.11	KU950607	B.5.8
MH181954	A.5.11	KU950611	B.5.8
MH181955	A.5.11	KU950613	B.5.10
MH181956	A.5.11	KU950614	B.5.4
MH181957	A.5.11	KU950618	B.5.10
MH181959	A.5.11	KU950619	B.5.3
MH181960	A.5.11	KU950621	B.5.10
MH181961	A.5.11	KU950622	B.5.10
MH181962	A.5.11	KU950625	B.5.3
MH181963	A.5.11	KU950630	B.5.10
MH181964	A.5.11	KU950633	B.5.10
MH181965	A.5.11	KU950635	B.5.8
MH181966	A.5.11	KU950637	B.5.8
MH181967	A.5.11	KU950647	B.5.3
MH181968	A.5.11	KU950648	B.5.10
MH181969	A.5.11	KU950656	B.5.10
MH181970	A.5.11	KU950657	B.5.3
MH181971	A.5.11	KU950662	B.5.3
MH181972	A.5.11	KU950663	B.5.10
KU950615	A.5.11	KU950665	B.5.10
MH181973	A.5.11	KU950668	B.5.10
MH181974	A.5.11	KU950669	B.5.10
MH181975	A.5.11	KU950672	B.5.10
MH181976	A.5.11	KU950675	B.5.10
MH181977	A.5.11	KU950676	B.5.10
MH181978	A.5.11	KU950679	B.5.10
MH181979	A.5.11	KU950681	B.5.10
MH181980	A.5.11	KU950682	B.5.8
MH181981	A.5.11	KU950687	B.5.10
MH181982	A.5.11	KU950688	B.5.10
MH181983	A.5.11	KU950689	B.5.10
MH181984	A.5.11	KU950690	B.5.10
MH181985	A.5.11	KU950691	B.5.10
MH181986	A.5.11	KU950693	B.5.3
MH181987	A.5.11	KU950697	B.5.10
MH181989	A.5.11	KX655624	B.5.10
KY654516	A.5.11	KX655625	B.5
MH181991	A.5.11	KX655629	B.5.9
MH181992	A.5.11	KX655633	B.5.10
MH181993	A.5.11	KX655641	B.5.10
MH181994	A.5.11	KX655642	B.5.10
MH181997	A.5.11	KX655645	B.5.10
KX765977	A.5.11	KX655646	B.5
MH181998	A.5.11	KX655648	B.5.8
MH182001	A.5.11	KX655649	B.5.9
MH182002	A.5.11	KX655654	B.5.10
MH182003	A.5.11	KX655655	B.5.10
MH182006	A.5.11	KX655660	B.5.10
MH182007	A.5.11	KX655661	B.5.10
MH182009	A.5.11	KX655669	B.5.3
MH182010	A.5.11	KX655671	B.5
MH182011	A.5.11	KX655674	B.5.10
MH182012	A.5.11	KX655681	B.5.8
MH182013	A.5.11	KX655683	B.5.10
MH182014	A.5.11	KX655684	B.5.10
MH182016	A.5.11	KX655685	B.5.3
MH182017	A.5.11	KX655686	B.5
MH182018	A.5.11	KX655690	B.5.3
MH182019	A.5.11	KX655693	B.5.10
MH182020	A.5.11	KX655698	B.5.10
MH182021	A.5.11	KX655700	B.5.10
MH182023	A.5.11	KX765888	B.5.3
MH182025	A.5.11	KX765889	B.5.10
MH182026	A.5.11	KX765890	B.5.10
MH182027	A.5.11	KX765892	B.5.8
MH182028	A.5.11	KX765893	B.5.3
MH182029	A.5.11	KX765895	B.5.8
MH182030	A.5.11	KX765897	B.5
MH182031	A.5.11	KX765899	B.5.7
MH182032	A.5.11	KX765900	B.5.3
MH182035	A.5.11	KX765903	B.5
MH182036	A.5.11	KX765905	B.5.8
MH182037	A.5.11	KX765906	B.5.8
MH182043	A.5.11	KX765907	B.5.3
MH182044	A.5.11	KX765908	B.5.3
MH182045	A.5.11	KX765909	B.5.3
MH182047	A.5.11	KX765912	B.5.8
MH182049	A.5.11	KX765921	B.5
MH182050	A.5.11	KX765922	B.5.10
MH182051	A.5.11	KX765923	B.5.3
MH182052	A.5.11	KX765927	B.5
MH760649	A.5.11	KX765929	B.5.8
MH182060	A.5.11	KX765930	B.5.9
MH182059	A.5.11	KX765935	B.5.8
MH182054	A.5.11	KX765943	B.5.3
MH182057	A.5.11	KX765945	B.5.10
MH182061	A.5.11	KX765947	B.5.8
MH760588	A.5.11	KX765949	B.5.9
JX015482	A.5.2	KX765952	B.5.10
JX015484	A.5.2	KX765957	B.5
JX015490	A.5.2	KX765959	B.5.8
JX015491	A.5.2	KX765961	B.5.8
JX015489	A.5.2	KX765962	B.5
JX015492	A.5.2	KX765963	B.5.10
JX015493	A.5.2	KX765964	B.5.10
JX015498	A.5.2	KX765965	B.5.3
KF826830	A.5.2	KX765966	B.5
KF826831	A.5.2	KX765968	B.5.9
KJ627328	A.5.2	KX765973	B.5.3
KJ939947	A.5.2	KX765975	B.5
KJ939966	A.5.2	KX765976	B.5.10
JX015494	A.5.3	KX765978	B.5.10
KF530261	A.5.3	KY249656	B.5
JX015483	A.5.3	KY249657	B.5.8
KF826817	A.5.3	KY249658	B.5.10
KJ627322	A.5.3	KY249659	B.5.3
KJ627350	A.5.3	KY249660	B.5.8
KJ627304	A.5.3	KY249661	B.5.3
KJ627318	A.5.3	KY249662	B.5
KJ627286	A.5.3	KY249663	B.5.10
KJ627319	A.5.3	KY249664	B.5
KF826856	A.5.3	KY249665	B.5
KJ627246	A.5.3	KY249666	B.5.3
KJ627344	A.5.3	KY249667	B.5.8
KJ627272	A.5.3	KY249668	B.5.10
KJ627291	A.5.3	KY249669	B.5.10
KJ627306	A.5.3	KY249670	B.5
KJ627300	A.5.3	KY249671	B.5.10
KJ627360	A.5.3	KY249673	B.5.8
KJ627315	A.5.3	KY249674	B.5.3
KJ939935	A.5.3	KY249675	B.5.10
KJ939936	A.5.3	KY249676	B.5.10
KJ939937	A.5.3	KY249677	B.5
KJ627256	A.5.3	KY249678	B.5
KJ939938	A.5.3	KY249679	B.5
KJ627349	A.5.3	KY249680	B.5.10
KJ939951	A.5.3	KY249681	B.5.8
KJ939952	A.5.3	KY249682	B.5.8
KJ939940	A.5.3	KY249683	B.5.8
KJ627252	A.5.3	KY674984	B.5.8
KJ627267	A.5.3	KY684758	B.5.8
JF920054	A.5.3	KY883568	B.5.8
KJ627355	A.5.3	KY883570	B.5.8
KJ627326	A.5.3	KY883571	B.5.10
KJ627372	A.5.3	LC384997	B.5.8
KJ939953	A.5.3	LC384998	B.5.8
KJ939949	A.5.3	LC384999	B.5.8
MG431254	A.5.3	LC385000	B.5.8
MG431255	A.5.3	LC385001	B.5.8
KJ627287	A.5.3	LC385005	B.5.8
KJ627301	A.5.3	LC385006	B.5.8
KJ627309	A.5.3	LC385007	B.5.8
KJ939941	A.5.3	LC385008	B.5.8
KJ627268	A.5.3	MF001040	B.5.6
KJ627320	A.5.3	MF001042	B.5.3
KJ939955	A.5.3	MF001044	B.5.6
KJ939956	A.5.3	MF001046	B.5.10
KJ627367	A.5.3	MF001048	B.5.8
KJ627297	A.5.3	MF001055	B.5.10
KJ627283	A.5.3	MF001058	B.5.8
KJ939957	A.5.3	MF185751	NA
KJ627294	A.5.3	MF185752	B.5
KJ627312	A.5.3	MF185753	B.5
KJ627275	A.5.3	MF185754	B.5.2
MH760592	A.5.3	MG431252	B.5
KJ939942	A.5.3	MG431253	B.5.3
KJ627250	A.5.3	MG642025	B.1
MH760595	A.5.3	MG642027	B.2
MH760598	A.5.3	MG642036	B.2
KJ939944	A.5.3	MG642039	NA
KJ939945	A.5.3	MG642042	B.2
KJ939959	A.5.3	MG642043	B.2
KJ939950	A.5.3	MG642044	B.2
KJ939946	A.5.3	MG642045	B.1
KJ939960	A.5.3	MG642046	NA
KJ939962	A.5.3	MG642047	B.2
KJ939963	A.5.3	MG642049	NA
KJ939965	A.5.3	MG642051	B.3
KJ939968	A.5.3	MG642053	B.2
KJ939969	A.5.3	MG642054	NA
KJ939970	A.5.3	MG642057	B.2
JX015479	A.5.3	MG642059	B.2
KX655659	A.5.3	MG642062	B.1
MK109763	A.5.3	MG642064	B.3
MK109777	A.5.3	MG642065	B.3
KX655687	A.5.3	MG642066	B.1
MK109772	A.5.3	MG642068	B.2
KX655631	A.5.3	MG642072	B.2
KJ627259	A.5.3	MG642076	B.2
KJ627351	A.5.3	MG642078	B.2
KJ627370	A.5.3	MG642082	B.1
KX765910	A.5.3	MG773266	B.2
KX765918	A.5.3	MG773268	B.5.8
KX765942	A.5.3	MG773270	B.5.8
KX765928	A.5.3	MG839544	B.5.8
MH181878	A.5.3	MG839545	B.5.3
KX655699	A.5.3	MG839547	B.5.8
KM578843	A.5.3	MH594352	B.5.8
KX655695	A.5.3	MH594359	B.5.5
KX655630	A.5.3	MH594362	B.5.5
KX655638	A.5.3	MH594365	B.5.5
KX655647	A.5.3	MH594367	B.5.5
KX655680	A.5.3	MH594368	B.5.5
KX655689	A.5.3	MH594369	B.5.5
KX655615	A.5.3	MH594370	B.5.5
KX655663	A.5.3	MH594371	B.5.5
MH181882	A.5.3	MH594376	B.5.5
KX655682	A.5.3	MH594381	B.5.5
KP317953	A.5.3	MH594385	B.5.5
KX655632	A.5.3	MH594386	B.5.5
KX655621	A.5.3	MH594387	B.5.5
KX655620	A.5.3	MH594389	B.5.5
MH181890	A.5.3	MH594390	B.5.5
MH760604	A.5.3	MH594393	B.5.10
KY654511	A.5.3	MH594399	B.5.10
MF001041	A.5.3	MH594400	B.5.10
JX015496	A.5.4	MH594402	B.5.10
KF826833	A.5.4	MH594404	B.5.5
KF826855	A.5.4	MH594408	B.5.5
JF920055	A.5.4	MH594409	B.5.5
KX655656	A.5.4	MH594410	B.5.5
KX655679	A.5.4	MH594411	B.5.5
KX655657	A.5.4	MH594414	B.5.5
MH760594	A.5.4	MH594415	B.5.5
MH760596	A.5.4	MH594416	B.5.5
MK109785	A.5.4	MH594417	B.5.5
KX655688	A.5.4	MH594426	B.5.5
MK109774	A.5.4	MH594429	B.5.10
KX655628	A.5.4	MH594430	B.5.5
KX655637	A.5.4	MH594431	B.5.3
KX655696	A.5.4	MH594433	B.5.3
KX655623	A.5.4	MH594435	B.5.3
KX655678	A.5.4	MH594437	B.5.5
KX655650	A.5.4	MH594441	B.5.10
MK109787	A.5.4	MH594443	B.5.10
KX655617	A.5.4	MH594444	B.5.5
KM517572	A.5.4	MH594445	B.5.5
KX655636	A.5.4	MH594447	B.5.3
MK109773	A.5.4	MH594450	B.5.3
KX655622	A.5.4	MH594451	B.5.3
KX655643	A.5.4	MH594452	B.5
MK109776	A.5.4	MH594454	B.5.5
KX655673	A.5.4	MH594455	B.5.5
KX655692	A.5.4	MH594457	B.5.5
KX655635	A.5.4	MH594460	B.5.5
KX655619	A.5.4	MH760652	B.5.5
KX655668	A.5.4	MH760653	B.5.10
KX655651	A.5.4	MH760654	B.5.8
KX655691	A.5.4	MH760655	B.5.8
KX655670	A.5.4	MH760656	B.5
KX655697	A.5.4	MH760657	B.5.9
KX655667	A.5.4	MH760658	B.5.10
KX655618	A.5.4	MH760659	B.5.10
KX655634	A.5.4	MH760660	B.5
MF001052	A.5.4	MH760662	B.5
MH760600	A.5.5	MH760663	B.5.3
KY654506	A.5.5	MH760664	B.5
KX655675	A.5.5	MH760665	B.5.3
KX655652	A.5.5	MH760666	B.5.8
MH760601	A.5.5	MH760667	B.5.8
KY654510	A.5.5	MH760668	B.5.8
KY654508	A.5.5	MH760669	B.5.8
KY654509	A.5.5	MH760670	B.5.8
KY654507	A.5.5	MH760671	B.5.8
MF001049	A.5.5	MH760672	B.5.8
MF001051	A.5.5	MH760673	B.5.8
KX765931	A.5.6	MH760674	B.5.8
KX765938	A.5.6	MH760675	B.5.8
KX765911	A.5.6	MH760676	B.5.8
KX765894	A.5.6	MH760677	B.5.8
KX655677	A.5.6	MH760678	B.5.8
MH760605	A.5.6	MH760679	B.5.8
MH181899	A.5.6	MH760680	B.5.8
MH181906	A.5.6	MH760681	B.5.8
KX765926	A.5.7	MH760682	B.5.8
KU950651	A.5.7	MH760683	B.5.8
MF614946	A.5.7	MH760684	B.5.8
KJ672472	A.5.7	MH760685	B.5.8
KJ672448	A.5.7	MH760686	B.5.8
KJ672432	A.5.7	MH760687	B.5.8
KX765974	A.5.7	MH760688	B.5.8
KX765954	A.5.7	MH760689	B.5.8
KX765919	A.5.7	MH760690	B.5.8
KX765939	A.5.7	MH760691	B.5.8
KX765904	A.5.7	MH760692	B.5.8
KX765972	A.5.7	MH760693	B.5.8
KX765971	A.5.7	MH760694	B.5.8
KX765940	A.5.7	MH760695	B.5.8
KU950666	A.5.7	MH760696	B.5.8
KX765970	A.5.7	MH760697	B.5.8
MH760642	A.5.7	MH760698	B.5.8
KT285064	A.5.7	MH760699	B.5.8
MG839543	A.5.7	MH760701	B.5.8
KX765916	A.5.7	MH760702	B.5.8
KX765941	A.5.7	MH760703	B.5.8
KX765944	A.5.7	MH760704	B.5.8
MH760648	A.5.7	MH760705	B.5.8
MH760636	A.5.7	MH760706	B.5.8
MH760622	A.5.7	MH760708	B.5.8
MH760621	A.5.7	MH760709	B.5.8
MH760612	A.5.7	MH760710	B.5.8
KU950521	A.5.8	MH760711	B.5.8
KU950592	A.5.8	MH760712	B.5.8
KU950660	A.5.8	MH760713	B.5.8
KU950654	A.5.8	MH760714	B.5.8
KU950493	A.5.8	MH760715	B.5.8
KU950475	A.5.8	MH760716	B.5.8
KU950692	A.5.8	MH760717	B.5.8
KU950511	A.5.8	MH760718	B.5.8
KU950572	A.5.8	MH760719	B.5.8
KU950492	A.5.8	MH760720	B.5.8
KU950642	A.5.8	MH760721	B.5.8
KU950612	A.5.8	MH760722	B.5.8
KU950474	A.5.8	MH760723	B.5.8
KU950694	A.5.8	MH760724	B.5.8
KU950674	A.5.8	MH760725	B.5.8
KU950671	A.5.8	MH760726	B.5.8
KJ672468	A.5.8	MH760727	B.5.8
KJ672440	A.5.8	MH760727	B.5
KU950524	A.5.8	MH760728	B.5.8
KU950680	A.5.8	MH760729	B.5.8
KU950567	A.5.8	MH760730	B.5
KU950653	A.5.8	MH760731	B.5.8
KU950480	A.5.8	MK109764	B.5.10
KU950509	A.5.8	MK109765	B.5
KJ672444	A.5.8	MK109766	B.5.10
KJ672464	A.5.8	MK109767	B.5.10
KM042389	A.5.8	MK109768	B.5.10
KU950617	A.5.8	MK109769	B.5
KU950696	A.5.8	MK109770	B.5
KJ672424	A.5.8	MK109771	B.5.10
KU950485	A.5.8	MK109778	B.5.10
KM042383	A.5.8	MK109779	B.5.10
KY982517	A.5.8	MK109780	B.5.10
KJ672452	A.5.8	MK109781	B.5
KM042388	A.5.8	MK109782	B.5.8
KM042386	A.5.8	MK109783	B.5.10
KY982516	A.5.8	MK109784	B.5.10
KJ672475	A.5.8	MK109786	B.5.8
KU950626	A.5.8	MK109788	B.5.10
KJ672467	A.5.8	MK109789	B.5
KJ672469	A.5.8	MK167034	B.5.6
KJ672429	A.5.8
KM042390	A.5.8
KJ672441	A.5.8
MH760606	A.5.8
KJ627735	A.5.8
KJ627737	A.5.8
KU950483	A.5.8
KU950627	A.5.8
KY967363	A.5.8
MH760591	A.5.8
MH760630	A.5.8
MH760631	A.5.8
MH760633	A.5.8
MH760634	A.5.8
MH760632	A.5.8
MH760629	A.5.8
MH760620	A.5.8
MH760614	A.5.8
MH760616	A.5.8
MH760608	A.5.8
MK167035	A.5.9
KJ627264	A.5.9
MH181922	A.5.9
MH181924	A.5.9
MH181930	A.5.9
MH181931	A.5.9
KU950677	A.5.9
KU950502	A.5.9
KU950643	A.5.9
KU950636	A.5.9
KU950581	A.5.9
KU950670	A.5.9
KU950486	A.5.9
KU950556	A.5.9
KU950655	A.5.9
KJ672465	A.5.9
KJ672457	A.5.9
KJ672437	A.5.9
KM042382	A.5.9
KJ672458	A.5.9
KM042392	A.5.9
KX894805	A.5.9
KY654514	A.5.9
KX894797	A.5.9
KM042391	A.5.9
KU950520	A.5.9
KU950629	A.5.9
KU950583	A.5.9
KU950590	A.5.9
KU950456	A.5.9
KU950623	A.5.9
KU950531	A.5.9
KU950527	A.5.9
KU950491	A.5.9
KU950650	A.5.9
KU950455	A.5.9
KU950683	A.5.9
KU950628	A.5.9
KU950499	A.5.9
KU950598	A.5.9
KU950470	A.5.9
KU950506	A.5.9
KU950608	A.5.9
KU950639	A.5.9
KU950519	A.5.9
KU950549	A.5.9
KU950560	A.5.9
KU950698	A.5.9
KU950644	A.5.9
KU950540	A.5.9
KU950566	A.5.9
KU950638	A.5.9
KU950460	A.5.9
KU950544	A.5.9
KU950459	A.5.9
KU950594	A.5.9
KU950537	A.5.9
KU950464	A.5.9
KU950523	A.5.9
KX765915	A.5.9
KX765917	A.5.9
KX765902	A.5.9
MH760640	A.5.9
MH760644	A.5.9
MH760643	A.5.9
MH760645	A.5.9
MH760650	A.5.9
MF001057	A.5.9
KY883572	A.5.9
MH760651	A.5.9
MH760626	A.5.9
MH760628	A.5.9
MH760625	A.5.9
MH760623	A.5.9
MH760624	A.5.9
MH760637	A.5.9
MH760638	A.5.9
MH760639	A.5.9
MH760619	A.5.9
MH760615	A.5.9
MH760613	A.5.9
MH760617	A.5.9
MH760610	A.5.9
KU316149	NA
KU316166	NA
KP856969	NA
KU316137	NA
KU316157	NA
KU316178	NA
MG642074	NA
KU316142	NA
MG642026	NA
MG642031	NA
MG642056	NA
MG642063	NA
MG642081	NA
KU316110	NA
KU316126	NA
KU316148	NA
KP258699	NA
KP258700	NA
KU316167	NA
MG642070	NA
MG642083	NA
KJ723464	NA
KP258734	NA
KJ723492	NA
KU316176	NA
MG642055	NA
KP258726	NA
KU316096	NA
KU316118	NA
KU316145	NA
KP258703	NA
KP258727	NA
KP856968	NA
KU316091	NA
KU316141	NA
KF826823	NA
KF826824	NA
FJ948820	NA
JQ901447	NA
JQ901451	NA
JX069798	NA
KJ627676	NA
KJ627677	NA
KJ627708	NA
JQ901452	NA
JQ901453	NA
JQ901454	NA
KU950573	NA
KF826838	NA
MK167036	NA
KF826848	NA
JX015480	NA
KP218910	NA
JX015497	NA
JX015481	NA
KJ627257	NA
KJ627290	NA
KJ627335	NA
KJ627337	NA
KY782635	NA
KF530269	NA
KF826849	NA
JF920052	NA
JF920053	NA
MH760593	NA
MH760597	NA
KJ939961	NA
KJ939971	NA
KX655666	NA
KJ627374	NA
KC731483	NA
MK109775	NA
KC978856	NA
KX655662	NA
KX655627	NA
KX655676	NA
KX655616	NA
MH760603	NA
KP663728	NA
KX765937	NA
KX765901	NA
KX765913	NA
KX765946	NA
KX765953	NA
KX765969	NA
MH760602	NA
KU950557	NA
KU950570	NA
KU950536	NA
KU950649	NA
KX765934	NA
KU950507	NA
KX765920	NA
KU950652	NA
KU950469	NA
KX765958	NA
KU950658	NA
KU950546	NA
KU950634	NA
KP119745	NA
KP119746	NA
KP119747	NA
KP119748	NA
KU950529	NA
KU950498	NA
KU950620	NA
KU950667	NA
KU950579	NA
KU950545	NA
KU950632	NA
KU950538	NA
KU950563	NA
KU950664	NA
KU950554	NA
KJ672427	NA
KU950646	NA
KX894796	NA
KJ672431	NA
KJ672449	NA
KJ672477	NA
KU950595	NA
KJ672455	NA
KJ672484	NA
KU950661	NA
KJ672435	NA
KX655658	NA
KU950541	NA
KM042385	NA
KU950610	NA
KJ672426	NA
KJ672463	NA
KJ672453	NA
KJ672478	NA
KM042381	NA
KU950528	NA
KU950645	NA
KJ672459	NA
KU950624	NA
KJ672428	NA
KJ672434	NA
KJ672443	NA
KJ672450	NA
KJ672442	NA
KM042384	NA
KX655626	NA
KJ627738	NA
MH760607	NA
MH760646	NA
MF001043	NA
MF001050	NA
MF001053	NA
MF001056	NA
MG773267	NA
MG839546	NA
MG773269	NA
MG773271	NA
